# Supplementary material for: Switching from Aromatase Inhibitors to Dual Targeting Flavonoid-Based Compounds for Breast Cancer Treatment
Source: Molecules. 2023 Mar 29;28(7):3047. doi: 10.3390/molecules28073047 (PMC10096035; doi:10.3390/molecules28073047)
Supplement: Supplementary file 1 [file molecules-28-03047-s001.zip]

Archive with 1 entries (1 files):
- molecules-2272138-supplementary.pdf
